# Supplementary material for: Enhanced Antibacterial Activity of Hydrophobic Modified Lysozyme Against Gram-Negative Bacteria Without Accumulated Resistance
Source: Molecules. 2025 Jan 9;30(2):232. doi: 10.3390/molecules30020232 (PMC11767388; doi:10.3390/molecules30020232)
Supplement: Supplementary file 1 [file molecules-30-00232-s001.zip]

Archive with 1 entries (1 files):
- molecules-3403649-supplementary.pdf
